# Supplementary material for: Anti-TRBC1 Antibody-Based Flow Cytometric Detection of T-Cell Clonality: Standardization of Sample Preparation and Diagnostic Implementation
Source: Cancers (Basel). 2021 Aug 30;13(17):4379. doi: 10.3390/cancers13174379 (PMC8430560; doi:10.3390/cancers13174379)
Supplement: Supplementary file 1 [file cancers-13-04379-s001.zip]

Archive with 1 entries (1 files):
- cancers-1320004-supplementary.pdf
